# Supplementary material for: Technology-Based Interventions for Physical Activity and Sedentary Behaviour in Adults: A Scoping Review
Source: J Funct Morphol Kinesiol. 2026 May 29;11(2):217. doi: 10.3390/jfmk11020217 (PMC13302658; doi:10.3390/jfmk11020217)
Supplement: Supplementary file 1 [file jfmk-11-00217-s001.zip]

Archive with 1 entries (1 files):
- jfmk-4287445-supplementary.pdf
